# Supplementary material for: Presence of Trypanosoma cruzi (TcI) in different tissues of Didelphis virginiana from the metropolitan area of Merida, southeastern Mexico: Epidemiological relevance and implications for non-vector transmission routes
Source: PLoS Negl Trop Dis. 2024 Dec 13;18(12):e0012733. doi: 10.1371/journal.pntd.0012733 (PMC11676564; doi:10.1371/journal.pntd.0012733)
Supplement: S1 Table — (XLSX) [file pntd.0012733.s001.xlsx]

## Sheet: S1 Table
Sample ID	Capture	Locations	Sex	Weight (g)	Length (cm)	Age	Offspring number	Opossum species	Haplotype	PCR results			Parasite equivalent/mL of blood	DTU T. cruzi
										Blood	Anal gland secretions	Milk
Z-02	Tomahawk	Mérida	Male	1450	62	Juvenile		D. virginiana	CytbHap1	Negative	Negative	Negative
Z-03	Manually	Mérida	Female	Data not recorded	72.5	Adult	7	D. virginiana	CytbHap2	Negative	Negative	Negative
Z-04	Manually	Mérida	Female	1269	77.4	Adult	4	D. virginiana	CytbHap3	Negative	Negative	Negative
Z-05	Manually	Mérida	Female	1881	78.7	Adult	8	D. virginiana	CytbHap4	Negative	Negative	Negative
Z-06	Homeowners	Mérida+	Female	1383	78	Adult	8	D. virginiana	CytbHap5	Positive	Negative	Negative	25.6601	TcI
Z-07	Homeowners	Mérida+	Female	1157	69.8	Adult	6	D. virginiana	CytbHap4	Negative	Negative	Negative
Z-08	Tomahawk	Umán	Female	1550	76.2	Adult	9	D. virginiana	CytbHap2	Positive	Negative	Negative	376.472	TcI
Z-09	Homeowners	Mérida	Female	1300	74.4	Adult	10	D. virginiana	CytbHap2	Negative	Negative	Negative
Z-10	Homeowners	Mérida+	Female	1450	75.9	Adult	5	D. virginiana	CytbHap4	Positive	Negative	Negative	8351.29	TcI
Z-11	Homeowners	Mérida	Female	1400	76.6	Adult	10	D. virginiana	CytbHap4	Negative	Negative	Negative
Z-14	Homeowners	Mérida	Female	1250	79	Adult	2	D. virginiana	CytbHap4	Negative	Negative	Negative
Z-15	Homeowners	Mérida++	Female	300	47	Juvenile	0	D. virginiana	CytbHap4	Negative	Negative	Negative
Z-16	Homeowners	Mérida++	Male	265	40.5	Juvenile		D. virginiana	CytbHap4	Negative	Negative	Negative
Z-17	Homeowners	Mérida++	Male	650	55.5	Juvenile		D. virginiana	CytbHap5	Negative	Negative	Negative
Z-18	Homeowners	Mérida++	Male	750	54.5	Juvenile		D. virginiana	CytbHap5	Negative	Negative	Negative
Z-19	Homeowners	Mérida+	Male	700	61.5	Juvenile		D. virginiana	CytbHap4	Negative	Negative	Negative
Z-20	Homeowners	Mérida	Female	550	54	Juvenile	0	D. virginiana	CytbHap4	Negative	Negative	Negative
Z-21	Homeowners	Conkal+	Female	1100	65.5	Adult	0	D. virginiana	CytbHap6	Negative	Negative	Negative
Z-22	Tomahawk	Mérida	Male	Data not recorded	72.5	Adult		D. virginiana	CytbHap4	Negative	Negative	Negative
Z-23	Tomahawk	Mérida	Male	Data not recorded	63.5	Adult		D. virginiana	CytbHap4*	Negative	Negative	Negative
Z-24	Tomahawk	Mérida	Male	2100	74.5	Adult		D. virginiana	CytbHap4	Positive	Negative	Negative	22876	TcI
Z-25	Tomahawk	Mérida	Male	2600	82.5	Adult		D. virginiana	CytbHap4	Positive	Negative	Negative	10251.9	TcI
Z-26	Homeowners	Mérida	Male	1350	71	Adult		D. virginiana	CytbHap7	Negative	Negative	Negative
Z-27	Tomahawk	Mérida	Female	1800	77.6	Adult	8	D. virginiana	CytbHap2	Positive	Negative	Negative	3894.74	TcI
Z-28	Tomahawk	Mérida	Male	>2000	80.5	Adult		D. virginiana	CytbHap4	Negative	Negative	Negative
Z-29	Tomahawk	Mérida	Female	Data not recorded	70	Adult	9	D. virginiana	CytbHap5	Negative	Negative	Negative
Z-30	Homeowners	Umán+	Male	2000	73.5	Adult		D. virginiana	CytbHap4	Positive	Negative	Negative	48068.1	TcI
Z-31	Tomahawk	Mérida	Female	Data not recorded	74.5	Adult	11	D. virginiana	CytbHap2*	Negative	Negative	Negative
Z-32	Tomahawk	Mérida	Female	1070	71.5	Adult	9	D. virginiana	CytbHap2	Negative	Negative	Negative
Z-33	Tomahawk	Mérida	Female	947	67	Juvenile	10	D. virginiana	CytbHap4*	Negative	Negative	Negative
Z-34	Homeowners	Mérida+	Female	1100	73.3	Juvenile	0	D. virginiana	CytbHap5	Positive	Negative	Negative	8284.58	TcI
Z-35	Homeowners	Mérida	Female	Data not recorded	Data not recorded	Adult	8	D. virginiana	CytbHap5	Negative	Negative	Negative
Z-36	Homeowners	Mérida	Male	1800	71	Adult		D. virginiana	CytbHap4	Negative	Negative	Negative
Z-37	Homeowners	Mérida	Female	1519	79.2	Adult	11	D. virginiana	CytbHap7	Negative	Negative	Negative
Z-38	Tomahawk	Umán	Female	1706	76.6	Adult	6	D. virginiana	CytbHap2	Negative	Negative	Negative
Z-39	Manually	Mérida	Female	1422	73.4	Adult	6	D. virginiana	CytbHap7	Negative	Negative	Negative
Z-40	Homeowners	Mérida	Female	1400	72.1	Adult	10	D. virginiana	CytbHap4	Negative	Positive	Negative		TcI
Z-41	Tomahawk	Mérida	Female	1211	73.4	Adult	8	D. virginiana	CytbHap4	Negative	Negative	Negative
Z-42	Tomahawk	Mérida	Female	1242	72.2	Adult	0	D. virginiana	CytbHap4	Negative	Negative	Negative
Z-43	Homeowners	Mérida	Female	1600	76	Adult	9	D. virginiana	CytbHap2	Negative	Negative	Negative
Z-44	Homeowners	Mérida	Female	1150	70.7	Adult	4	D. virginiana	**	Negative	Negative	Negative
Z-45	Tomahawk	Mérida	Male	2217	75.5	Adult		D. virginiana	CytbHap5	Positive	Negative	Negative	7952.7	TcI
Z-46	Tomahawk	Mérida	Female	1665	78.5	Adult	0	D. virginiana	CytbHap4	Positive	Negative	Negative	30769.7	TcI
Z-47	Homeowners	Mérida	Male	1600	79	Adult		D. virginiana	CytbHap4	Negative	Negative	Negative
Z-48	Homeowners	Mérida	Female	1250	67.6	Adult	5	D. virginiana	CytbHap4	Negative	Negative	Negative
Z-49	Homeowners	Mérida	Male	2866	86	Adult		D. virginiana	CytbHap4	Negative	Negative	Negative
Z-50	Manually	Mérida	Female	1353	72.5	Adult	8	D. virginiana	CytbHap5	Negative	Negative	Negative
Z-51	Homeowners	Mérida	Female	1550	78	Adult	7	D. virginiana	CytbHap5	Negative	Negative	Negative
Z-52	Homeowners	Mérida	Male	1119	71	Adult		D. virginiana	CytbHap5	Negative	Negative	Negative
Z-53	Homeowners	Mérida	Female	1777	79	Adult	6	D. virginiana	CytbHap4	Positive	Negative	Negative	30.5941	TcI
Z-54	Homeowners	Mérida	Male	1513	79.5	Adult		D. virginiana	CytbHap4	Negative	Negative	Negative
Z-55	Homeowners	Mérida	Female	1386	69.4	Adult	8	D. virginiana	CytbHap4*	Negative	Negative	Negative
Z-56	Homeowners	Mérida	Female	1537	79.2	Adult	21	D. virginiana	CytbHap5	Negative	Negative	Negative
Z-57	Manually	Mérida	Male	2307	81.4	Adult		D. virginiana	CytbHap4	Negative	Negative	Negative
Z-58	Homeowners	Mérida	Female	1150	69	Adult	0	D. virginiana	CytbHap4	Positive	Negative	Positive	4510.76	TcI
Z-59	Homeowners	Mérida	Female	1045	71.6	Adult	8	D. virginiana	CytbHap4	Negative	Negative	Negative
Z-60	Homeowners	Mérida+	Female	1550	72	Adult	3	D. virginiana	CytbHap4	Negative	Negative	Negative
Z-61	Homeowners	Mérida	Female	1000	72.5	Adult	6	D. virginiana	CytbHap2	Negative	Negative	Negative
Z-62	Homeowners	Mérida	Female	1730	78.5	Adult	11	D. virginiana	CytbHap5	Negative	Negative	Negative
Z-63	Homeowners	Mérida++	Female	1510	76	Adult	8	D. virginiana	CytbHap4	Negative	Negative	Negative
Z-64	Homeowners	Mérida	Female	1283	74	Adult	0	D. virginiana	CytbHap6	Negative	Negative	Negative
Z-65	Homeowners	Mérida	Female	1545	80.6	Adult	1	D. virginiana	CytbHap2	Negative	Negative	Negative
Z-66	Homeowners	Mérida	Female	1404	72	Adult	0	D. virginiana	CytbHap4	Negative	Negative	Negative
Z-67	Homeowners	Mérida	Female	1305	74.4	Adult	6	D. virginiana	CytbHap3*	Negative	Negative	Negative
Z-68	Homeowners	Mérida	Female	1600	82.2	Adult	0	D. virginiana	CytbHap3	Negative	Negative	Negative
Z-69	Tomahawk	Mérida	Male	1200	74.4	Juvenile		D. virginiana	CytbHap4	Positive	Negative	Negative	9861.6	TcI
Z-70	Tomahawk	Mérida	Female	1500	75.7	Adult	0	D. virginiana	CytbHap5	Negative	Negative	Negative
Z-71	Tomahawk	Mérida	Male	2206	84.2	Adult		D. virginiana	CytbHap5	Positive	Negative	Negative	4035.08	TcI
Z-72	Tomahawk	Mérida	Male	1084	67	Juvenile		D. virginiana	CytbHap5	Negative	Negative	Negative
Z-73	Homeowners	Mérida+	Female	1300	77.6	Adult	0	D. virginiana	CytbHap4	Negative	Negative	Negative
Z-74	Tomahawk	Mérida	Male	1600	74.2	Adult		D. virginiana	CytbHap5	Negative	Negative	Negative
Z-75	Tomahawk	Mérida	Female	1433	75.5	Adult	0	D. virginiana	CytbHap4	Negative	Negative	Negative
Z-76	Homeowners	Mérida	Male	1650	78.5	Adult		D. virginiana	CytbHap5	Positive	Negative	Negative	2060.46	TcI
Z-77	Tomahawk	Mérida	Male	700	70.5	Juvenile		D. virginiana	CytbHap4	Negative	Negative	Negative
Z-78	Tomahawk	Mérida	Female	1593	80.5	Adult	0	D. virginiana	CytbHap4*	Negative	Negative	Negative
Z-79	Tomahawk	Mérida	Male	1547	73.5	Adult		D. virginiana	CytbHap4	Negative	Negative	Negative
Z-80	Tomahawk	Mérida	Female	Data not recorded	75.2	Adult	0	D. virginiana	CytbHap5	Negative	Negative	Negative
Z-81	Tomahawk	Mérida	Male	750	60.8	Juvenile		D. virginiana	CytbHap5	Negative	Negative	Negative
Z-82	Tomahawk	Mérida	Female	862	68.5	Juvenile	0	D. virginiana	CytbHap5*	Negative	Negative	Negative
Z-83	Tomahawk	Mérida	Male	850	66.1	Juvenile		D. virginiana	CytbHap4	Negative	Negative	Negative
Z-84	Tomahawk	Mérida	Female	665	61.4	Juvenile	0	D. virginiana	CytbHap5	Negative	Negative	Negative
Z-85	Tomahawk	Mérida	Female	1765	83.5	Adult	0	D. virginiana	CytbHap5	Negative	Negative	Negative
Z-86	Tomahawk	Mérida	Male	969	70.5	Juvenile		D. virginiana	CytbHap7	Negative	Negative	Negative
Z-87	Tomahawk	Mérida	Male	2450	84.5	Adult		D. virginiana	CytbHap4	Negative	Negative	Negative
Z-88	Tomahawk	Mérida	Female	2100	79.2	Adult	0	D. virginiana	CytbHap3	Negative	Negative	Negative
Z-89	Tomahawk	Mérida	Female	950	74	Adult	0	D. virginiana	CytbHap4	Negative	Negative	Negative
Z-90	Tomahawk	Mérida	Female	1225	67.2	Juvenile	0	D. virginiana	CytbHap4	Negative	Negative	Negative
Z-91	Tomahawk	Mérida	Male	1583	75	Adult		D. virginiana	CytbHap4	Negative	Negative	Negative
Z-92	Tomahawk	Mérida	Male	2050	77.6	Adult		D. virginiana	CytbHap4	Negative	Negative	Negative
Z-93	Tomahawk	Mérida	Male	2187	76.2	Adult		D. virginiana	CytbHap5	Negative	Negative	Negative
Z-94	Tomahawk	Mérida	Female	2135	77.7	Adult	0	D. virginiana	CytbHap4	Negative	Negative	Negative
Z-95	Homeowners	Mérida+	Male	1150	80	Adult		D. virginiana	CytbHap4	Negative	Negative	Negative
Z-96	Tomahawk	Mérida	Female	1715	71.1	Adult	0	D. virginiana	CytbHap4	Negative	Negative	Negative
Z-97	Tomahawk	Mérida	Male	1368	71.5	Adult		D. virginiana	CytbHap3	Negative	Negative	Negative
Z-98	Tomahawk	Mérida	Female	1360	70.5	Adult	9	D. virginiana	CytbHap2	Negative	Negative	Negative
Z-99	Tomahawk	Mérida	Male	1772	72.8	Adult		D. virginiana	***	Negative	Negative	Negative
Z-100	Homeowners	Mérida+	Female	2150	82	Adult	9	D. virginiana	CytbHap4	Negative	Negative	Negative
Z-101	Tomahawk	Mérida	Male	1190	70.5	Adult		D. virginiana	CytbHap4	Negative	Negative	Negative
Z-102	Tomahawk	Mérida	Male	1329	72.5	Juvenile		D. virginiana	CytbHap4	Negative	Negative	Negative
Z-103	Homeowners	Mérida	Female	1100	81.9	Adult	0	D. virginiana	CytbHap7	Negative	Negative	Negative
Z-104	Homeowners	Mérida	Male	2050	76.3	Adult		D. virginiana	CytbHap4	Negative	Negative	Negative
Z-105	Homeowners	Mérida	Female	1800	74.5	Juvenile	8	D. virginiana	CytbHap5	Negative	Negative	Negative
+The geolocation of this opossum is approximate, as exact geographic coordinates are not available. The estimated location was determined based on information provided by the homeowners who collected the opossum and reported the approximate collected site
++ Only the municipality of origin is known, with no additional locational data available. As a result, this opossum was excluded from the map presented in Fig. 1
* Cytb habplotype was inferred from the sequence of only one strand, due to bad quality ot the sequence of the other strand
**Sequencing allowed confirming the species with 100% identity, but sequence was too short (266 bp) to infer Cytb haplotype
***The species was only identified using taxonomic keys, as sequencing failed
